# Supplementary material for: Epidemiology and Genetic Characterization of Noroviruses among Adults in an Endemic Setting, Peruvian Amazon Basin, 2004–2011
Source: PLoS One. 2015 Jul 10;10(7):e0131646. doi: 10.1371/journal.pone.0131646 (PMC4498765; doi:10.1371/journal.pone.0131646)
Supplement: S1 Dataset — (XLS) [file pone.0131646.s001.xls]

## Sheet: Case-Control Data
S1 Dataset. Compiled Bacteriology, Virology, Parasitology, and Clinical Feature Data for Study Participants
Participant code	Diarrhea: 1=yes; 0=no	GI norovirus positive: 1=yes; 0=no	GII norovirus positive: 1=yes; 0=no	Rotavirus positive: 1=yes; 0=no	Uncinaria positive: 1=yes; 0=no	Ancylostoma positive: 1=yes; 0=no	Giardia positive: 1=yes; 0=no	Trichuris positive: 1=yes; 0=no	Strongyloides positive: 1=yes; 0=no	Ascaris positive: 1=yes; 0=no	ETEC positive: 1=yes; 0=no	Shigella positive: 1=yes; 0=no	Salmonella positive: 1=yes; 0=no	Campylobacter positive: 1=yes; 0=no	Participant age	Nausea present 1=yes; 0=no	Vomiting present: 1=yes; 0=no	Cramping present: 1=yes; 0=no	Abdominal pain present: 1=yes; 0=no	Fever present: 1=yes; 0=no	Bloody stool present: 1=yes; 0=no	Tenesmus present: 1=yes; 0=no	Impact on work	Enrollment date	Diarrhea date
SHC0264	1	0	1	0	0	0	0	1	0	1	0	1	0	0	20	1	1	1	1	0	0	1	2	2005-08-08	2005-08-30
SHC0293	1	0	1		0	0	1	0	0	0	0	1	0	0	20	0	0	1	1	0	0	0	2	2006-04-24	2006-05-18
SHC0538	1	0	1		0	0	0	0	0	1	0	1	0	0	18	0	0	1	1	0	0	0	2	2009-02-17	2009-03-29
SHC0282	1	0	1		0	0	0	0	0	0	0	1	0	0	22	0	0	1	1	0	0	0	2	2005-04-25	2006-03-21
SHC0197	1	1	0	0	0	0	0	1	0	1	0	0	0	0	20	0	0	0	0	0	0	1	2	2004-02-19	2004-11-09
SHC0239	1	0	1	0	0	0	0	1	0	0	0	0	0	0	18	0	0	1	1	0	0	1	2	2005-04-18	2005-06-07
SHC0263	1	0	1	0	0	0	0	1	0	1	0	0	0	0	19	0	0	1	1	0	1	1	2	2005-08-08	2005-08-30
SHC0353	1	0	1		0	0	1	0	0	0	0	0	0	0	18	1	0	1	1	0	0	1	1	2007-07-23	2007-09-20
SHC0361	1	0	1		0	0	0	0	0	1	0	0	0	0	24	0	0	0	1	0	0	1	2	2007-10-01	2007-10-15
SHC0414	1	0	1		1	0	0	0	0	0	0	0	0	0	20	1	1	1	1	0	0	1	2	2008-01-21	2008-03-03
SHC0418	1	1	1		1	0	0	0	0	0	0	0	0	0	19	1	1	1	1	0	1	1	2	2006-09-18	2008-03-09
SHC0455	1	0	1		0	0	0	1	0	0	1	0	0	0	18	0	0	0	1	0	0	1	2	2008-03-24	2008-05-12
SHC0459	1	0	1		0	0	1	0	0	0	0	0	0	0	18	1	0	1	1	0	0	1	2	2008-03-03	2008-05-17
SHC0547	1	0	1		0	0	1	1	0	0	1	0	0	0	19	0	0	0	1	0	0	1	2	2009-02-23	2009-05-05
SHC0607	1	0	1		0	0	1	1	0	1	0	0	0	0	18	0	0	1	1	0	0	1	1	2010-02-15	2010-03-08
SHC0611	1	1	0		0	0	1	0	0	0	0	0	0	0	26	1	0	1	0	0	0	0	1	2010-01-25	2010-03-11
SHC0622	1	0	1		0	0	1	0	0	0	0	0	0	0	18	1	1	1	1	0	0	0	1	2010-05-11	2010-06-03
SHC0206	1	0	1	0	0	0	0	0	0	0	0	0	0	0	21	0	0	1	1	0	0	1	1	2004-03-02	2005-01-31
SHC0256	1	0	1	0	0	0	0	0	0	0	0	0	0	0	19	0	0	0	1	0	0	1	3	2005-08-08	2005-08-09
SHC0268	1	0	1	0	0	0	0	0	0	0	0	0	0	0	18	0	0	1	1	0	0	1	2	2004-06-07	2005-09-07
SHC0311	1	0	1		0	0	0	0	0	0	0	0	0	0	21	0	0	0	0	0	0	1	2	2006-04-24	2006-09-30
SHC0324	1	1	0		0	0	0	0	0	0	0	0	0	0	19	0	0	0	0	0	0	1	2	2006-05-15	2007-02-23
SHC0383	1	0	1		0	0	0	0	0	0	1	0	0	0	22	0	0	0	1	0	0	0	2	2006-03-07	2007-11-13
SHC0413	1	1	0		0	0	0	0	0	0	1	0	0	0	22	0	0	1	1	0	0	1	2	2008-01-21	2008-02-29
SHC0564	1	1	0		0	0	0	0	0	0	0	0	0	0	19	0	0	0	1	0	0	0	2	2008-08-12	2009-08-06
SHC0609	1	1	0		0	0	0	0	0	0	0	0	0	0	23	0	0	1	1	0	0	0	1	2010-02-08	2010-03-10
SHC0049	1	0	0	0	0	0	1	0	0	0	0	1	0	0	19	0	0	0	1	0	1	1	3	2004-02-19	2004-02-21
SHC0110	1	0	0	0	0	0	0	0	0	1	0	1	0	0	18	1	0	0	1	0	0	1	1	2004-04-01	2004-05-02
SHC0133	1	0	0	0	0	0	1	0	0	1	0	1	0	0	18	0	0	0	0	0	1	1	2	2004-02-19	2004-05-10
SHC0137	1	0	0	0	0	0	1	1	0	0	0	1	0	0	18	0	0	1	1	0	0	1	2	2004-02-19	2004-05-12
SHC0178	1	0	0	0	0	0	0	0	0	1	0	1	0	0	22	0	0	1	1	1	1	1	3	2004-07-19	2004-08-05
SHC0191	1	0	0	0	0	0	0	0	0	1	0	1	0	0	18	0	0	1	1	0	1	1	2	2004-08-23	2004-10-12
SHC0211	1	0	0	0	0	0	0	1	0	0	0	1	0	0	22	0	0	1	1	0	0	1	2	2004-02-13	2005-02-18
SHC0262	1	0	0	0	0	0	0	0	0	1	0	1	0	0	19	0	0	1	1	0	1	1	2	2004-06-01	2005-08-19
SHC0267	1	0	0	0	0	0	1	0	0	0	0	1	0	0	21	1	0	0	1	0	0	1	2	2005-03-07	2005-09-03
SHC0272	1	0	0	0	0	0	0	0	0	1	0	1	0	0	20	0	0	1	1	0	1	1	3	2004-06-07	2005-09-11
SHC0306	1	0	0		0	0	0	0	0	1	0	1	0	0	21	1	0	0	0	0	0	1	2	2006-05-08	2006-08-08
SHC0338	1	0	0		1	0	0	0	0	1	0	1	0	0	20	0	0	1	1	0	0	1	2	2007-07-23	2007-07-25
SHC0342	1	0	0		0	0	0	0	0	1	0	1	0	0	24	0	0	0	1	0	1	1	2	2006-05-08	2007-08-28
SHC0419	1	0	0		1	0	0	0	0	0	0	1	0	0	19	0	1	1	1	0	0	1	2	2007-10-15	2008-03-08
SHC0457	1	0	0		1	0	0	0	0	0	0	1	0	0	20	0	0	0	1	0	0	0	2	2008-03-03	2008-05-14
SHC0464	1	0	0		0	0	1	0	0	0	0	1	0	0	21	0	0	1	1	0	0	1	2	2008-03-24	2008-05-28
SHC0474	1	0	0		0	0	0	0	0	1	0	1	0	0	18	0	0	1	1	0	0	1	1	2008-07-14	2008-08-05
SHC0481	1	0	0		1	0	0	0	0	1	0	1	0	0	19	0	0	1	1	0	0	1	2	2008-08-18	2008-08-28
SHC0482	1	0	0		1	0	0	1	0	1	0	1	0	0	19	0	0	1	1	0	0	1	2	2008-07-14	2008-08-28
SHC0535	1	0	0		0	0	1	0	0	0	0	1	0	0	20	0	0	1	1	0	1	1	2	2009-03-02	2009-03-22
SHC0598	1	0	0		0	0	1	1	0	1	0	1	0	0	18	0	0	1	1	0	1	1	1	2010-01-25	2010-03-03
SHC0053	1	0	0	0	0	0	0	0	0	0	0	1	0	0	18	0	0	0	1	1	1	1	3	2004-02-19	2004-02-24
SHC0055	1	0	0	0	0	0	0	0	0	0	0	1	0	0	18	0	0	0	1	0	0	1	4	2004-02-19	2004-02-26
SHC0071	1	0	0	0	0	0	0	0	0	0	0	1	0	0	18	0	0	0	0	0	0	1	3	2004-02-19	2004-03-08
SHC0141	1	0	0	0	0	0	0	0	0	0	1	1	0	0	20	0	0	0	0	1	0	1	2	2004-04-01	2004-05-15
SHC0166	1	0	0	0	0						0	1	0	0	18	1	0	1	1	1	1	1	4	2004-07-19	2004-07-21
SHC0176	1	0	0	0	0	0	0	0	0	0	0	1	0	0	18	1	1	0	1	1	1	1	2	2004-07-19	2004-08-04
SHC0242	1	0	0	0	0	0	0	0	0	0	0	1	0	0	19	0	0	1	1	0	1	1	2	2004-06-01	2005-06-20
SHC0251	1	0	0	0	0	0	0	0	0	0	1	1	0	0	21	0	0	1	1	0	0	1	3	2005-04-18	2005-07-14
SHC0439	1	0	0		0	0	0	0	0	0	0	1	0	0	18	0	0	1	1	0	1	1	2	2008-03-03	2008-04-13
SHC0451	1	0	0		0	0	0	0	0	0	0	1	0	0	19	0	0	1	1	0	1	1	2	2008-03-24	2008-05-07
SHC0466	1	0	0		0	0	0	0	0	0	0	1	0	0	18	0	0	0	1	0	0	0	2	2007-08-20	2008-06-02
SHC0469	1	0	0		0	0	0	0	0	0	0	1	0	0	20	0	0	0	0	0	1	1	2	2008-03-03	2008-06-19
SHC0496	1	0	0		0	0	0	0	0	0	0	1	0	0	23	1	1	0	0	0	0	0	1	2008-09-02	2008-10-17
SHC0604	1	0	0		0	0	0	0	0	0	0	1	0	0	26	0	0	0	1	0	1	1	1	2010-01-25	2010-03-07
SHC0632	1	0	0		0	0	0	0	0	0	0	1	0	0	20	0	0	1	1	0	0	0	2	2009-08-24	2011-03-07
SHC0056	1	0	0	0	0	0	1	0	0	0	0	0	0	0	18	0	0	0	1	0	1	0	4	2004-02-19	2004-02-27
SHC0073	1	0	0	0	0	0	0	1	0	1	0	0	0	0	18	0	0	0	1	0	0	1	3	2004-02-19	2004-03-08
SHC0074	1	0	0	0	0	1	0	1	0	1	0	0	0	0	18	0	0	0	1	0	0	1	3	2004-02-19	2004-03-07
SHC0087	1	0	0	0	0	1	1	0	0	0	0	0	0	0	20	0	0	0	0	0	1	1	1	2004-02-19	2004-04-03
SHC0088	1	0	0	0	0	1	1	0	0	0	0	0	0	0	18	0	0	0	1	0	0	1	2	2004-02-19	2004-04-03
SHC0107	1	0	0	0	0	0	0	0	0	1	0	0	0	0	19	0	0	0	1	0	0	1	1	2004-04-01	2004-05-02
SHC0108	1	0	0	0	0	0	0	0	0	1	0	0	0	0	21	1	0	0	1	0	0	1	1	2004-04-01	2004-05-02
SHC0116	1	0	0	0	0	0	0	0	0	1	0	0	0	0	18	1	1	1	1	0	0	1	4	2004-02-19	2004-05-01
SHC0121	1	0	0	0	0	0	1	0	0	0	0	0	0	0	18	0	0	0	0	0	0	0	2	2004-02-19	2004-05-07
SHC0130	1	0	0	0	0	0	1	0	0	1	0	0	0	0	20	1	0	1	1	0	0	1	2	2004-04-01	2004-05-10
SHC0144	1	0	0	0	0	0	0	0	0	1	0	0	0	0	18	0	0	0	1	0	1	1	2	2004-04-27	2004-05-18
SHC0156	1	0	0	0	0	1	1	0	0	1	0	0	0	0	21	0	0	0	1	0	0	1	1	2004-06-01	2004-06-23
SHC0161	1	0	0	0	0	0	0	0	0	1	0	0	0	0	22	1	1	1	1	0	0	0	2	2004-06-07	2004-07-14
SHC0186	1	0	0	0	0	0	0	0	0	1	0	0	0	0	20	1	0	0	1	0	0	0	2	2004-08-10	2004-09-11
SHC0192	1	0	0	0	0	0	0	1	0	0	0	0	0	0	18	0	0	0	0	0	0	0	1	2004-08-23	2004-10-18
SHC0195	1	0	0	0	0	0	1	0	1	0	0	0	0	0	18	1	0	0	0	0	0	0	2	2004-03-29	2004-11-07
SHC0203	1	0	0	0	0	0	1	0	0	0	0	0	0	0	18	1	0	1	1	1	1	0	2	2004-11-22	2005-01-08
SHC0217	1	0	0	0	0	1	0	1	0	0	1	0	0	0	19	0	0	0	1	0	0	0	2	2005-02-01	2005-03-15
SHC0221	1	0	0	0	0	0	0	0	0	1	0	0	0	0	18	1	1	0	0	0	0	1	4	2005-02-01	2005-04-19
SHC0225	1	0	0	0	0	0	0	1	0	1	1	0	0	0	20	0	0	1	1	0	0	1	3	2005-04-18	2005-05-02
SHC0227	1	0	0	0	0	0	0	0	0	1	0	0	0	0	22	0	0	0	1	0	0	1	3	2005-04-18	2005-05-03
SHC0229	1	0	0	0	0	1	0	0	0	0	0	0	0	0	18	0	0	0	0	0	0	0	2	2004-11-22	2005-05-06
SHC0260	1	0	0	0	0	0	0	0	0	1	0	0	0	0	18	0	1	1	1	0	0	0	2	2005-07-18	2005-08-13
SHC0294	1	0	0		1	0	0	0	0	0	1	0	0	0	18	0	0	1	1	0	0	1	2	2006-03-15	2006-05-19
SHC0303	1	0	0		0	0	1	0	0	1	0	0	0	0	18	0	0	0	0	0	0	1	2	2005-09-19	2006-06-20
SHC0304	1	0	0		0	0	0	1	0	0	0	0	0	0	18	0	0	0	0	0	0	1	2	2006-05-02	2006-06-25
SHC0323	1	0	0		0	0	1	0	0	0	0	0	0	0	18	0	0	1	1	0	0	0	1	2006-05-08	2007-02-17
SHC0328	1	0	0		1	0	0	0	0	0	0	0	0	0	19	1	0	0	1	0	0	1	2	2007-02-20	2007-04-01
SHC0330	1	0	0		0	0	0	0	0	1	0	0	0	0	18	0	0	1	1	0	0	1	2	2007-04-17	2007-04-23
SHC0337	1	0	0		0	0	0	1	0	1	0	0	0	0	20	1	0	1	1	0	0	1	2	2007-07-23	2007-07-24
SHC0355	1	0	0		1	0	0	1	0	0	0	0	0	0	18	0	0	0	0	0	0	0	1	2007-08-20	2007-09-25
SHC0360	1	0	0		1	0	0	0	0	0	0	0	0	0	24	0	0	0	0	0	0	0	2	2007-10-01	2007-10-15
SHC0364	1	0	0		1	0	0	0	0	0	0	0	0	0	18	1	0	0	1	0	0	1	2	2007-10-15	2007-10-16
SHC0368	1	0	0		0	0	0	1	0	0	0	0	0	0	19	0	0	0	0	0	0	1	2	2007-02-20	2007-10-22
SHC0376	1	0	0		0	0	0	0	0	1	1	0	0	0	18	0	0	0	1	0	0	1	2	2007-08-20	2007-11-01
SHC0390	1	0	0		0	0	1	0	0	0	0	0	0	0	18	0	0	0	1	0	0	1	2	2007-10-01	2007-12-15
SHC0398	1	0	0		0	0	1	0	0	0	0	0	0	0	21	0	0	0	1	0	0	1	1	2007-11-12	2008-01-14
SHC0400	1	0	0		0	0	0	0	0	1	0	0	0	0	19	0	0	0	1	0	0	1	2	2007-04-17	2008-01-28
SHC0406	1	0	0		0	0	0	0	0	1	0	0	0	0	18	0	0	0	1	0	0	1	2	2008-01-29	2008-02-06
SHC0408	1	0	0		0	0	1	0	0	1	0	0	0	0	18	0	0	0	1	0	0	1	2	2007-10-15	2008-02-25
SHC0412	1	0	0		1	0	0	0	0	0	1	0	0	0	21	1	1	1	1	0	0	1	2	2008-02-25	2008-02-28
SHC0420	1	0	0		1	0	0	0	0	1	0	0	0	0	18	0	0	1	1	0	0	1	1	2008-02-25	2008-03-11
SHC0427	1	0	0		1	0	0	1	0	0	0	0	0	0	30	0	0	1	1	0	0	1	2	2008-03-03	2008-03-24
SHC0428	1	0	0		1	0	0	0	0	1	0	0	0	0	18	0	0	0	1	1	0	0	2	2008-02-25	2008-03-23
SHC0432	1	0	0		0	0	0	0	0	1	0	0	0	0	18	0	0	0	0	0	0	1	1	2008-03-24	2008-04-02
SHC0440	1	0	0		0	0	1	0	0	0	1	0	0	0	19	0	0	0	1	0	0	0	2	2008-03-03	2008-04-15
SHC0443	1	0	0		1	0	0	0	0	1	0	0	0	0	20	0	0	0	1	0	0	0	2	2008-03-24	2008-04-16
SHC0475	1	0	0		0	0	1	0	0	0	0	0	0	0	22	1	1	1	1	0	0	1	2	2008-01-21	2008-08-05
SHC0488	1	0	0		0	0	0	0	0	1	0	0	0	0	18	0	0	1	1	0	0	1	2	2008-08-18	2008-09-17
SHC0490	1	0	0		1	0	0	0	1	1	0	0	0	0	21	0	0	0	1	0	0	0	2	2008-09-22	2008-09-24
SHC0491	1	0	0		0	0	0	0	0	1	0	0	0	0	19	0	0	0	0	0	1	0	1	2007-02-20	2008-09-25
SHC0492	1	0	0		0	0	0	1	0	1	0	0	0	0	18	1	0	1	1	0	0	1	2	2008-09-08	2008-10-04
SHC0502	1	0	0		1	0	0	0	0	0	0	0	0	0	19	0	0	1	1	0	0	0	1	2008-09-08	2008-12-15
SHC0509	1	0	0		0	0	0	0	0	1	0	0	0	0	21	1	0	1	0	0	0	0	1	2009-01-20	2009-01-29
SHC0511	1	0	0		0	0	1	0	0	0	0	0	0	0	18	1	0	0	0	0	0	1	2	2009-01-20	2009-01-29
SHC0512	1	0	0		0	0	1	0	0	1	0	0	0	0	20	0	0	1	1	0	0	1	1	2009-01-20	2009-01-29
SHC0519	1	0	0		0	0	0	1	0	1	0	0	0	0	18	1	0	1	1	0	0	1	1	2008-02-25	2009-02-22
SHC0522	1	0	0		0	0	0	0	0	1	0	0	0	0	20	0	0	1	1	0	0	0	1	2009-02-17	2009-02-26
SHC0525	1	0	0		1	0	0	0	0	0	0	0	1	0	18	0	0	0	0	0	0	0	2	2009-02-17	2009-03-04
SHC0527	1	0	0		1	0	0	0	0	0	1	0	0	0	20	0	0	0	0	0	0	0	2	2009-02-17	2009-03-04
SHC0537	1	0	0		0	0	0	0	0	1	0	0	0	0	18	1	0	0	1	0	1	1	2	2009-02-09	2009-03-29
SHC0545	1	0	0		0	0	0	0	0	1	0	0	0	0	19	0	0	1	1	0	0	1	2	2008-03-03	2009-04-13
SHC0548	1	0	0		1	0	1	0	0	0	0	0	0	0	18	0	0	0	1	0	0	0	2	2009-02-09	2009-05-06
SHC0550	1	0	0		0	0	1	0	0	0	0	0	0	0	20	1	0	1	1	0	0	1	2	2008-02-25	2009-05-18
SHC0552	1	0	0		0	0	0	1	0	1	0	0	1	0	18	0	0	1	1	0	0	0	1	2008-01-21	2009-06-14
SHC0560	1	0	0		0	0	0	0	0	1	0	0	0	0	19	0	1	0	1	0	0	1	2	2009-02-23	2009-07-24
SHC0568	1	0	0		0	0	0	0	0	1	0	0	0	0	24	0	0	1	1	0	0	1	2	2009-01-26	2009-09-02
SHC0572	1	0	0		0	0	1	0	0	0	0	0	0	0	21	1	1	1	1	0	0	1	2	2008-05-05	2009-09-26
SHC0575	1	0	0		0	0	1	0	0	1	0	0	0	0	18	0	0	1	1	0	0	0	3	2008-09-29	2009-10-01
SHC0581	1	0	0		1	0	0	1	0	0	0	0	0	0	18	0	0	1	0	0	0	0	2	2009-02-17	2009-10-25
SHC0582	1	0	0		1	0	0	0	0	1	0	0	0	0	18	0	0	0	0	0	1	1	2	2009-01-26	2009-10-27
SHC0585	1	0	0		0	0	0	0	0	1	0	0	0	0	20	0	0	1	1	0	0	1	1	2009-10-05	2009-12-16
SHC0591	1	0	0		0	0	1	0	0	0	0	0	0	0	20	0	0	1	1	0	1	0	1	2010-02-02	2010-02-23
SHC0592	1	0	0		0	0	0	0	0	1	0	0	0	0	21	1	0	1	1	0	0	0	1	2010-02-15	2010-02-23
SHC0603	1	0	0		0	0	1	0	0	0	0	0	0	0	20	0	0	1	1	0	0	0	1	2010-02-08	2010-03-04
SHC0610	1	0	0		0	0	0	0	0	1	0	0	0	0	19	0	0	0	1	0	1	1	2	2010-02-08	2010-03-09
SHC0617	1	0	0		1	0	1	0	0	1	0	0	0	0	18	1	0	1	1	0	0	0	1	2010-02-08	2010-03-28
SHC0626	1	0	0		0	0	1	0	0	0	0	0	0	0	19	0	0	1	1	0	0	1	2	2010-01-25	2010-09-21
SHC0627	1	0	0		0	0	0	1	0	0	0	0	0	0	20	1	0	1	1	0	0	1	2	2010-04-26	2010-09-22
SHC0631	1	0	0		0	0	1	0	0	0	1	0	0	0	24	1	0	1	1	0	0	1	1	2010-04-26	2010-11-21
SHC0089	1	0	0	0	0	0	0	0	0	0	0	0	0	0	23	0	0	0	1	0	0	1	2	2004-02-19	2004-04-11
SHC0099	1	0	0	0	0	0	0	0	0	0	0	0	0	0	19	0	0	1	1	0	0	0	2	2004-02-19	2004-04-21
SHC0114	1	0	0	0	0	0	0	0	0	0	0	0	0	0	18	1	0	0	0	0	0	1	1	2004-04-01	2004-05-02
SHC0126	1	0	0	0	0	0	0	0	0	0	0	0	0	0	18	0	0	1	1	0	1	1	2	2004-02-13	2004-05-08
SHC0132	1	0	0	0	0	0	0	0	0	0	1	0	0	0	22	0	0	0	0	0	0	0	1	2004-04-01	2004-05-09
SHC0168	1	0	0	0	0						0	0	0	0	20	1	1	1	1	0	0	0	2	2004-07-19	2004-08-01
SHC0172	1	0	0	0	0	0	0	0	0	0	0	0	0	1	18	0	0	0	1	0	0	0	2	2004-07-19	2004-07-31
SHC0220	1	0	0	0	0	0	0	0	0	0	0	0	0	0	20	0	0	0	1	0	0	1	2	2004-02-19	2005-04-14
SHC0238	1	0	0	0	0	0	0	0	0	0	0	0	0	0	20	1	1	1	1	0	0	1	2	2005-04-18	2005-05-28
SHC0254	1	0	0	0	0	0	0	0	0	0	0	0	0	0	22	1	1	1	1	0	0	1	2	2005-04-25	2005-07-19
SHC0275	1	0	0	0	0						0	0	0	0	18	1	1	1	1	0	0	1	2	2005-09-12	2005-09-18
SHC0296	1	0	0		0	0	0	0	0	0		0	0	0	20	0	0	1	1	0	0	0	2	2005-09-12	2006-05-25
SHC0309	1	0	0		0	0	0	0	0	0	1	0	0	0	19	0	0	1	1	0	0	1	2	2006-03-15	2006-08-29
SHC0314	1	0	0		0	0	0	0	0	0	0	0	0	0	18	0	0	1	1	0	0	1	2	2006-06-26	2006-11-22
SHC0331	1	0	0		0	0	0	0	0	0	0	0	0	0	24	0	0	1	1	0	0	1	2	2005-09-12	2007-05-20
SHC0359	1	0	0		0	0	0	0	0	0	0	0	0	0	20	1	1	0	0	1	0	0	2	2007-04-17	2007-10-02
SHC0363	1	0	0		0	0	0	0	0	0	0	0	0	0	24	0	0	1	0	0	0	1	3	2007-09-17	2007-10-12
SHC0365	1	0	0		0	0	0	0	0	0	0	0	0	0	18	0	0	0	1	0	0	1	2	2007-04-17	2007-10-18
SHC0371	1	0	0		0	0	0	0	0	0	0	0	0	0	20	0	0	0	0	0	0	0	2	2007-10-01	2007-10-26
SHC0388	1	0	0		0	0	0	0	0	0	0	0	0	0	19	0	0	0	1	0	0	1	2	2006-12-11	2007-12-05
SHC0395	1	0	0		0	0	0	0	0	0	0	0	0	0	26	0	0	1	1	0	0	1	2	2007-10-01	2007-12-18
SHC0396	1	0	0		0	0	0	0	0	0	0	0	0	0	25	0	0	1	1	0	0	1	2	2007-04-17	2008-01-02
SHC0402	1	0	0		0	0	0	0	0	0	0	0	0	0	18	0	0	0	1	0	0	1	2	2007-02-20	2008-01-29
SHC0404	1	0	0		0	0	0	0	0	0	0	0	0	0	22	0	0	0	1	0	0	1	2	2007-04-17	2008-02-05
SHC0430	1	0	0		0	0	0	0	0	0	0	0	0	0	18	0	0	0	1	0	0	1	1	2008-03-03	2008-04-01
SHC0434	1	0	0		0	0	0	0	0	0	0	0	0	0	18	0	0	0	1	0	1	1	1	2008-02-25	2008-04-07
SHC0444	1	0	0		0	0	0	0	0	0	0	0	0	0	18	0	0	0	1	0	0	0	2	2008-01-21	2008-04-15
SHC0453	1	0	0		0	0	0	0	0	0	0	0	0	0	20	1	0	1	1	0	1	1	2	2007-04-17	2008-05-14
SHC0456	1	0	0		0	0	0	0	0	0	0	0	0	0	21	0	0	0	1	0	0	0	2	2006-09-18	2008-05-15
SHC0487	1	0	0		0	0	0	0	0	0	0	0	0	0	19	0	0	1	0	0	0	1	1	2008-03-24	2008-09-18
SHC0517	1	0	0		0	0	0	0	0	0	0	0	0	0	19	1	0	1	1	0	0	1	2	2009-01-20	2009-02-07
SHC0521	1	0	0		0	0	0	0	0	0	0	0	0	0	18	0	0	0	1	0	0	1	2	2009-02-09	2009-02-25
SHC0536	1	0	0		0	0	0	0	0	0	0	0	0	0	20	1	1	1	1	0	0	1	2	2009-03-02	2009-03-29
SHC0540	1	0	0		0	0	0	0	0	0	0	0	0	0	22	0	0	1	1	0	1	1	2	2009-01-20	2009-04-05
SHC0541	1	0	0		0	0	0	0	0	0	0	0	0	0	18	0	0	1	1	0	0	1	2	2009-02-23	2009-04-06
SHC0576	1	0	0		0	0	0	0	0	0	0	0	0	0	31	0	0	1	1	0	0	1	2	2009-01-20	2009-10-03
SHC0589	1	0	0		0	0	0	0	0	0	0	0	0	0	22	0	0	1	0	0	0	1	1	2010-02-08	2010-02-15
SHC0593	1	0	0		0	0	0	0	0	0	0	0	0	0	18	0	0	1	0	0	0	0	1	2010-02-02	2010-02-24
SHC0602	1	0	0		0	0	0	0	0	0	0	0	0	0	20	0	0	1	1	0	0	0	1	2010-02-15	2010-03-04
SHC0608	1	0	0		0	0	0	0	0	0	0	0	0	0	23	0	0	1	1	0	1	1	1	2010-02-22	2010-03-09
SHC0628	1	0	0		0	0	0	0	0	0	0	0	0	0	18	0	0	1	0	0	0	1	2	2010-05-24	2010-09-27
SHC0638	1	0	0		0	0	0	0	0	0		0	1	0	20	0	0	1	1	0	0	1	2	2011-03-07	2011-07-20
SHC0210	1				0	0	0	1	0	1	0	1	0	0	19	1	1	1	1	1	0	1	2	2005-02-08	2005-02-16
SHC0347	1				0	0	1	1	0	0	0	1	0	0	18	0	0	0	0	0	0	0	2	2007-08-20	2007-09-02
SHC0188	1			0	0	0	0	0	0	0	0	1	0	0	21	1	1	0	1	0	1	1	2	2004-08-23	2004-09-19
SHC0058	1			0	0	1	0	1	0	1	0	0	0	0	18	1	0	0	0	0	0	0	2	2004-02-19	2004-03-01
SHC0124	1			0	0	0	0	0	0	1	0	0	0	0	18	1	1	1	1	1	1	1	4	2004-02-19	2004-05-09
SHC0136	1			0	0	0	0	0	0	1	0	0	0	0	20	0	0	1	1	1	0	1	3	2004-02-19	2004-05-12
SHC0226	1			0	0	0	0	0	0	1	0	0	0	0	18	1	0	0	1	0	0	1	3	2005-04-18	2005-05-02
SHC0286	1				0	0	0	1	0	1		0	0	0	18	0	0	0	0	0	0	1	2	2006-03-15	2006-04-23
SHC0343	1				0	0	1	0	0	0	0	0	0	0	23	0	0	0	1	0	0	1	2	2006-05-15	2007-08-26
SHC0405	1				0	0	0	0	0	1	0	0	0	0	20	0	0	0	1	0	0	1	2	2008-01-21	2008-02-05
SHC0508	1				1	0	0	0	0	1	0	0	0	0	18	0	0	0	1	0	0	0	1	2009-01-20	2009-01-26
SHC0636	1				1	0	0	0	0	0	0	0	0	0	21	0	0	1	1	0	0	1	1	2009-09-14	2011-04-14
SHC0245	1			0	0	0	0	0	0	0	0	0	0	0	18	1	0	1	1	0	0	1	1	2005-04-18	2005-06-26
SHC0279	1			0	0						0	0	0	0	18	1	1	1	1	0	0	1	3	2005-03-07	2005-10-07
SHC0284	1				0	0	0	0	0	0	0	0	0	0	21	0	0	0	0	0	0	0	1	2005-09-19	2006-03-28
SHC0289	1				0	0	0	0	0	0	0	0	0	0	19	1	0	1	1	1	0	1	3	2006-05-02	2006-05-11
SVG0908	0	0	1	0		0	0	1	0	1	0	0	0	0	18
SVG1423	0	1	0		0	0	0	1	0	1		0	0	0	18
SVG1974	0	0	1		1	0	0	0	0	1	0	0	0	0	18
SVG2178	0	0	1		1	0	1	1	0	0	0	0	0	0	19
SVG2588	0	1	0		1	0	0	0	0	0	0	0	0	0	18
SVG2800	0	1	0		1	0	1	1	0	0	0	0	0	0	18
SVG2849	0	0	1		0	0	0	0	1	1	0	0	0	0	18
SVG3273	0	0	1		0	0	0	1	0	1	0	0	0	0	21
SVG0779	0	0	1	0		0	0	0	0	0	0	0	0	0	19
SVG1193	0	0	1	0							0	0	0	0	20
SVG1197	0	0	1	0							0	0	0	0	22
SVG1357	0	1	0		0	0	0	0	0	0	0	0	0	0	20
SVG2288	0	1	0		0	0	0	0	0	0	0	0	0	0	22
SVG2892	0	0	1		0	0	0	0	0	0	0	0	0	0	18
SVG1390	0	0	0		0	0	0	1	0	0	0	1	0	0	18
SVG1614	0	0	0	0	0	0	1	0	0	0	0	1	0	0	18
SVG3276	0	0	0		0	0	0	0	0	1	0	1	0	0	18
SVG0490	0	0	0	0		0	0	0	0	0	0	1	0	0	21
SVG0404	0	0	0	0		0	0	0	0	1	0	0	0	0	19
SVG0475	0	0	0	0		0	1	1	0	0	0	0	0	1	18
SVG0476	0	0	0	0		0	1	0	0	0	0	0	0	0	18
SVG0577	0	0	0	0		0	1	0	0	0	0	0	0	0	19
SVG0609	0	0	0	0		1	0	0	0	1	0	0	0	0	18
SVG0620	0	0	0	0		0	0	0	0	1	0	0	0	0	18
SVG0673	0	0	0	0		0	0	0	0	1	0	0	0	0	18
SVG0739	0	0	0	0		0	0	1	0	1	0	0	0	0	19
SVG0753	0	0	0	0		0	0	0	0	1	0	0	0	0	19
SVG0774	0	0	0	0		0	0	0	1	1	0	0	0	0	18
SVG0778	0	0	0	0		0	1	0	0	0	0	0	0	0	19
SVG0784	0	0	0	0		0	1	0	0	1	0	0	0	0	21
SVG0809	0	0	0	0		0	0	1	0	0	0	0	0	0	21
SVG0841	0	0	0	0		0	1	0	0	1	0	0	0	0	18
SVG0852	0	0	0	0		1	0	0	0	0	0	0	0	0	22
SVG0897	0	0	0	0		0	1	1	0	0	0	0	0	0	20
SVG0936	0	0	0	0		0	0	0	0	1	0	0	0	0	18
SVG0970	0	0	0	0		0	1	0	0	0	0	0	0	0	18
SVG1021	0	0	0	0		0	1	0	0	0	0	0	0	0	18
SVG1033	0	0	0	0		0	1	0	0	1	0	0	0	0	20
SVG1044	0	0	0	0		1	0	1	0	0	0	0	0	0	18
SVG1076	0	0	0	0		0	0	0	1	1	0	0	0	0	21
SVG1106	0	0	0	0		0	0	0	0	1	0	0	0	0	21
SVG1139	0	0	0	0		0	0	0	0	1	0	0	0	0	18
SVG1172	0	0	0	0		0	0	0	0	1	0	0	0	0	18
SVG1239	0	0	0			0	0	0	1	1	0	0	0	0	19
SVG1284	0	0	0			0	0	1	0	1	0	0	0	0	18
SVG1301	0	0	0		0	0	1	0	0	0	0	0	0	0	20
SVG1316	0	0	0		0	0	0	0	0	1	0	0	0	0	23
SVG1348	0	0	0		0	0	0	0	0	1	0	0	0	0	18
SVG1373	0	0	0		1	0	0	0	0	0	0	0	0	0	18
SVG1513	0	0	0		1	0	0	1	1	1	0	0	0	0	20
SVG1538	0	0	0		1	0	0	0	0	0	0	0	0	0	18
SVG1579	0	0	0	0	0	0	1	1	0	0	0	0	0	0	18
SVG1588	0	0	0	0	1	0	0	0	0	1	0	0	0	0	18
SVG1589	0	0	0	0	1	0	0	0	0	0	0	0	0	0	21
SVG1637	0	0	0	0	0	0	0	0	0	1	0	0	0	0	18
SVG1661	0	0	0	0	0	0	0	1	0	1	0	0	0	0	18
SVG1692	0	0	0	0	0	0	0	0	0	1	0	0	0	0	22
SVG1702	0	0	0	0	0	0	0	1	0	1	0	0	0	0	18
SVG1748	0	0	0		0	0	0	0	0	1	0	0	0	0	19
SVG1761	0	0	0		0	0	0	0	0	1	0	0	0	0	19
SVG1775	0	0	0		1	0	0	0	0	0	0	0	0	0	18
SVG1782	0	0	0		0	0	0	0	0	1	0	0	0	0	24
SVG1858	0	0	0		0	0	0	0	0	1	0	0	0	0	19
SVG1892	0	0	0		0	0	0	1	0	1	0	0	0	0	18
SVG1919	0	0	0		0	0	0	0	0	1	0	0	0	0	20
SVG1927	0	0	0		0	0	0	1	0	0	0	0	0	0	20
SVG1933	0	0	0		0	0	0	0	0	1	0	0	0	0	20
SVG2034	0	0	0		0	0	0	0	0	1	0	0	0	0	18
SVG2127	0	0	0		0	0	0	1	0	1	0	0	0	0	18
SVG2172	0	0	0		1	0	0	1	0	0	0	0	0	0	18
SVG2176	0	0	0		0	0	0	0	0	1	0	0	0	0	20
SVG2181	0	0	0		0	0	0	1	1	1	0	0	0	0	18
SVG2192	0	0	0		0	0	1	1	0	1	0	0	0	0	24
SVG2208	0	0	0		0	0	0	0	0	1	0	0	0	0	18
SVG2258	0	0	0		0	0	0	1	0	1	0	0	0	0	18
SVG2287	0	0	0		1	0	0	1	0	1	0	0	0	0	18
SVG2294	0	0	0		0	0	1	1	0	0	0	0	0	0	20
SVG2320	0	0	0		0	0	0	1	0	0	0	0	0	0	18
SVG2328	0	0	0		0	0	1	0	0	0	0	0	0	0	18
SVG2392	0	0	0		1	0	0	0	0	1	0	0	0	0	20
SVG2403	0	0	0		0	0	0	0	0	1	0	0	0	0	18
SVG2422	0	0	0		1	0	0	0	0	0	0	0	0	0	23
SVG2423	0	0	0		0	0	0	1	0	0	0	0	0	0	21
SVG2432	0	0	0		0	0	0	1	0	1	0	0	0	0	18
SVG2447	0	0	0		0	0	0	1	0	0	0	0	0	0	23
SVG2469	0	0	0		1	0	0	0	0	0	0	0	0	0	23
SVG2472	0	0	0		0	0	1	0	0	1	0	0	0	0	18
SVG2475	0	0	0		0	0	0	0	0	1	0	0	0	0	21
SVG2502	0	0	0		0	0	0	0	0	1	0	0	0	0	18
SVG2520	0	0	0		0	0	0	0	0	1	0	0	0	0	19
SVG2525	0	0	0		0	0	0	0	0	1	0	0	0	0	21
SVG2550	0	0	0		0	0	1	0	0	0	0	0	0	0	19
SVG2554	0	0	0		1	0	0	0	0	0	0	0	0	0	18
SVG2571	0	0	0		0	0	1	1	0	0	0	0	0	0	26
SVG2587	0	0	0		0	0	0	0	0	1	0	0	0	0	18
SVG2596	0	0	0		1	0	0	0	0	1	0	0	0	0	20
SVG2609	0	0	0		1	0	0	1	0	1	0	0	0	0	20
SVG2615	0	0	0		0	0	1	1	0	1	0	0	0	0	18
SVG2618	0	0	0		0	0	0	1	0	0	0	0	0	0	18
SVG2648	0	0	0		0	0	1	0	0	1	0	0	0	0	23
SVG2665	0	0	0		0	0	0	1	0	1	0	0	0	0	22
SVG2668	0	0	0		0	0	0	1	0	1	0	0	0	0	18
SVG2669	0	0	0		0	0	0	0	0	1	0	0	0	0	18
SVG2706	0	0	0		0	0	0	0	0	1	0	0	0	0	24
SVG2734	0	0	0		0	0	0	0	0	1	0	0	0	0	20
SVG2754	0	0	0		0	0	1	0	0	0	0	0	0	0	24
SVG2825	0	0	0		1	0	0	0	0	1	0	0	0	0	22
SVG2843	0	0	0		0	0	0	1	0	1	0	0	0	0	18
SVG2845	0	0	0		0	0	0	1	0	0	0	0	0	0	20
SVG2847	0	0	0		0	0	1	0	0	1	0	0	0	0	18
SVG2929	0	0	0		0	0	0	0	0	1	0	0	0	0	21
SVG2935	0	0	0		0	0	0	0	0	1	0	0	0	0	19
SVG2984	0	0	0		0	0	0	1	0	1	0	0	0	0	20
SVG3016	0	0	0		0	0	1	0	0	0	0	0	0	0	24
SVG3050	0	0	0		0	0	0	0	0	1	0	0	0	0	21
SVG3075	0	0	0		0	0	0	0	0	1	0	0	0	0	21
SVG3091	0	0	0		1	0	0	0	0	0	0	0	0	0	22
SVG3104	0	0	0		0	0	0	1	0	0	0	0	0	0	18
SVG3172	0	0	0		0	0	0	1	0	0	0	0	0	0	21
SVG3198	0	0	0		1	0	1	0	0	0	0	0	0	0	20
SVG3208	0	0	0		0	0	0	1	0	0	0	0	0	0	23
SVG3231	0	0	0		0	0	1	0	0	1	0	0	0	0	18
SVG3254	0	0	0		0	0	0	1	0	1	0	0	0	0	18
SVG3287	0	0	0		0	0	0	1	0	1	0	0	0	0	25
SVG3352	0	0	0		1	0	0	0	0	0	0	0	0	1	18
SVG3364	0	0	0		1	0	0	0	1	0	0	0	0	0	18
SVG3368	0	0	0		0	0	0	1	0	1	0	0	0	0	27
SVG3379	0	0	0		0	0	1	0	0	0	0	0	0	0	20
SVG3392	0	0	0		1	0	0	1	0	0	0	0	0	0	22
SVG3401	0	0	0		0	0	1	1	0	0	0	0	0	0	22
SVG3403	0	0	0		0	0	1	0	0	0	0	0	0	0	18
SVG3519	0	0	0		1	0	1	0	0	1	0	0	0	0	18
SVG3520	0	0	0		1	0	0	1	0	0	0	0	0	0	18
SVG3532	0	0	0		0	0	1	0	0	0	0	0	0	0	20
SVG3536	0	0	0		0	0	0	0	0	1		0	0	0	21
SVG3555	0	0	0		0	0	0	1	0	0		0	0	0	19
SVG0434	0	0	0	0		0	0	0	0	0	0	0	0	0	20
SVG0528	0	0	0	0		0	0	0	0	0	0	0	0	0	18
SVG0980	0	0	0	0		0	0	0	0	0	0	0	0	0	22
SVG1048	0	0	0	0		0	0	0	0	0	0	0	0	0	19
SVG1072	0	0	0	0		0	0	0	0	0	0	0	0	0	19
SVG1092	0	0	0	0		0	0	0	0	0	0	0	0	0	20
SVG1111	0	0	0	0		0	0	0	0	0	0	0	0	0	18
SVG1158	0	0	0	0		0	0	0	0	0	0	0	0	0	22
SVG1184	0	0	0	0		0	0	0	0	0	0	0	0	0	20
SVG1203	0	0	0	0							0	0	0	0	18
SVG1207	0	0	0	0							0	0	0	0	18
SVG1399	0	0	0		0	0	0	0	0	0	0	0	0	0	18
SVG1561	0	0	0	0	0	0	0	0	0	0	0	0	0	0	18
SVG1596	0	0	0	0	0	0	0	0	0	0	0	0	0	0	19
SVG1751	0	0	0		0	0	0	0	0	0	0	0	0	0	21
SVG1807	0	0	0		0	0	0	0	0	0	0	0	0	0	19
SVG1820	0	0	0		0	0	0	0	0	0	0	0	0	0	19
SVG1853	0	0	0		0	0	0	0	0	0	0	0	0	0	18
SVG1855	0	0	0		0	0	0	0	0	0	0	0	0	0	20
SVG1883	0	0	0		0	0	0	0	0	0	0	0	0	0	18
SVG1997	0	0	0		0	0	0	0	0	0	0	0	0	0	18
SVG2013	0	0	0		0	0	0	0	0	0	0	0	0	0	18
SVG2534	0	0	0		0	0	0	0	0	0	0	0	0	0	21
SVG2724	0	0	0		0	0	0	0	0	0	0	0	0	0	18
SVG2814	0	0	0		0	0	0	0	0	0	0	0	0	0	18
SVG2858	0	0	0		0	0	0	0	0	0	0	0	0	0	19
SVG2865	0	0	0		0	0	0	0	0	0	0	0	0	0	18
SVG2876	0	0	0		0	0	0	0	0	0	0	0	0	0	18
SVG2956	0	0	0		0	0	0	0	0	0	0	0	0	0	18
SVG3049	0	0	0		0	0	0	0	0	0	0	0	0	0	18
SVG3053	0	0	0		0	0	0	0	0	0	0	0	0	0	22
SVG3096	0	0	0		0	0	0	0	0	0	0	0	0	0	23
SVG3145	0	0	0		0	0	0	0	0	0	0	0	0	0	20
SVG3223	0	0	0		0	0	0	0	0	0	0	0	0	0	27
SVG3236	0	0	0		0	0	0	0	0	0	0	0	0	0	27
SVG3291	0	0	0		0	0	0	0	0	0	0	0	0	0	19
SVG3330	0	0	0		0	0	0	0	0	0	0	0	0	0	20
SVG3338	0	0	0		0	0	0	0	0	0	0	0	0	0	22
SVG3428	0	0	0		0	0	0	0	0	0	0	0	0	0	26
SVG3498	0	0	0		0	0	0	0	0	0	0	0	0	0	21
SVG1039	0			0		0	1	0	0	0	0	1	0	0	18
SVG2904	0				0	0	0	0	0	1	0	1	0	0	22
SVG1487	0				0	0	0	0	0	0	0	1	0	0	22
SVG2772	0				0	0	0	0	0	0	0	1	0	0	20
SVG0692	0			0		0	1	0	0	0	0	0	0	0	20
SVG1268	0					0	0	0	0	1	0	0	0	0	18
SVG1285	0					0	0	0	0	1	1	0	0	0	19
SVG1437	0				0	0	0	0	0	1	1	0	0	0	18
SVG1441	0				0	0	0	0	0	1	0	0	0	0	19
SVG1458	0				1	0	0	0	0	1	0	0	0	0	19
SVG1460	0				0	0	1	0	0	1	0	0	0	0	19
SVG1473	0				1	0	0	1	0	0	0	0	0	0	22
SVG2098	0				1	0	0	1	0	0	0	0	0	0	24
SVG2379	0				0	0	1	0	0	0	0	0	0	0	18
SVG2466	0				0	0	0	1	0	0	0	0	0	1	18
SVG2747	0				1	0	1	0	0	1	0	0	0	0	18
SVG2826	0				0	0	0	0	0	1	0	0	0	1	27
SVG2887	0				0	0	0	1	0	1	0	0	0	0	19
SVG0446	0			0		0	0	0	0	0	0	0	0	0	22
SVG0859	0			0		0	0	0	0	0	0	0	0	0	18
SVG1446	0				0	0	0	0	0	0	0	0	0	0	19
SVG1471	0				0	0	0	0	0	0	0	0	0	0	22
SVG1349	0														18
SVG1793	0														20
