# Supplementary material for: Epidemiology and Genetic Characterization of Noroviruses among Adults in an Endemic Setting, Peruvian Amazon Basin, 2004–2011
Source: PLoS One. 2015 Jul 10;10(7):e0131646. doi: 10.1371/journal.pone.0131646 (PMC4498765; doi:10.1371/journal.pone.0131646)
Supplement: S2 Dataset — (XLSX) [file pone.0131646.s002.xlsx]

## Sheet: UPCH - NAMRU
S2 Dataset. Results of Norovirus Sequence Analysis for Study Participants
Participant code	Genogroup	Length	ORF2	ORF2_variant	Observations
SHC0197	GI	331	I.1
SHC0206	GII	282	II.17
SHC0239	GII				PCR -negative
SHC0256	GII				PCR -negative
SHC0263	GII	345	II.16
SHC0264	GII	304	II.4	Could not assign
SHC0268	GII				PCR -negative
SHC0282	GII	345			Bad sequence
SHC0293	GII	345	II.4	Could not assign
SHC0311	GII				PCR -negative
SHC0324	GI	331	I.7
SHC0353	GII				PCR -negative
SHC0361	GII	345			Bad sequence
SHC0383	GII	345	II.4	Den_Haag_2006b
SHC0413	GI	331	I.3
SHC0414	GII	345	II.5
SHC0418	GI	331	I.4
SHC0418	GII	345	Could not assign
SHC0455	GII	345	II.4	Den_Haag_2006b
SHC0459	GII	345	II.4	Den_Haag_2006b
SHC0538	GII	345	II.4	Den_Haag_2006b
SHC0547	GII	345	II.15
SHC0564	GI	331	I.4
SHC0607	GII	345	Could not assign
SHC0609	GI	331	I.4
SHC0611	GI	331	I.4
SHC0622	GII	345	II.14
SVG0779	GII	345	II.6
SVG0908	GII	345	II.17
SVG1193	GII	345			Bad sequence
SVG1197	GII	345	II.16
SVG1357	GI				Bad sequence
SVG1423	GI	331	I.5
SVG1974	GII	345			Bad sequence
SVG2178	GII				PCR -negative
SVG2288	GI	331	I.4
SVG2588	GI	331	I.4
SVG2800	GI	331	I.4
SVG2849	GII				PCR -negative
SVG2892	GII	345			Bad sequence
SVG3273	GII	345			Bad sequence

## Sheet: Types in NV+ cases
I.1	2004-11-15		I.1	I.7	II.4	II.16	II.17
II.17	2005-02-02		1	1	2	1	1
II.16	2005-09-08
II.4	2006-03-29
II.4	2006-05-22
I.7	2007-02-27
II.4	2007-11-21	Den Haag	I.3	I.4	II.4	II.5
I.3	2008-02-29		1	1	3	1
II.5	2008-03-11
I.4	2008-04-09
II.4	2008-05-22	Den Haag
II.4	2008-05-22	Den Haag
II.4	2009-03-30	Den Haag	I.4	II.4	II.14	II.15
II.15	2009-05-06		3	1	1	1
I.4	2009-08-06
I.4	2010-03-12
I.4	2010-03-12
II.14	2010-07-02
		Genotypes in norovirus positive CASES that could be genotyped
I.1	I.01		I.1	I.3	I.4	I.7		total
I.3	I.03		1	1	4	1		7
I.4	I.04				0.571429			0.388889
I.4	I.04
I.4	I.04
I.4	I.04
I.7	I.07
II.4	II.04		II.4	II.5	II.14	II.15	II.16	II.17		total
II.4	II.04		6	1	1	1	1	1		11
II.4	II.04		0.545455							0.611111
II.4	II.04
II.4	II.04		Den Haag x4
II.4	II.04
II.5	II.05
II.14	II.14
II.15	II.15
II.16	II.16
II.17	II.17
		Genotypes in norovirus positive CONTROLS that could be genotyped
I.4
I.4			I.4	I.5	II.6	II.16	II.17		total
I.4			3	1	1	1	1		7
I.5			0.428571
II.6
II.16
II.17

## Sheet: Types in all NV+
I.1	2004-11-15		I.1	I.5	II.4	II.6	II.16	II.17		total
I.5	2006-05-08		1	1	2	1	2	2		9
II.16	2005-09-08		0.111111	0.111111	0.222222	0.111111	0.222222	0.222222
II.16	2005-09-12
II.17	2005-02-02
II.17	2005-02-08
II.4	2006-03-29
II.4	2006-05-22
II.6	2004-08-10
I.3	2008-02-29		I.3	I.4	I.7	II.4	II.5		total
I.4	2008-04-09		1	2	1	3	1		8
I.4	2008-04-18		0.125	0.25	0.125	0.375	0.125
I.7	2007-02-27					Den Haag x2
II.4	2007-11-21	Den Haag
II.4	2008-05-22	Den Haag
II.4	2008-05-22	Den Haag
II.5	2008-03-11
I.4	2009-01-22		I.4	II.4	II.14	II.15		total
I.4	2009-03-05		5	1	1	1		8
I.4	2009-08-06		0.625	0.125	0.125	0.125
I.4	2010-03-12				Den Haag
I.4	2010-03-12
II.14	2010-07-02
II.15	2009-05-06
II.4	2009-03-30	Den Haag
		Genotypes in all norovirus positive samples that could be genotyped

## Sheet: Type analysis
I.1	I.01		I.1	I.3	I.4	I.5	I.7		total
I.3	I.03		1	1	7	1	1		11
I.4	I.04				0.636364
I.4	I.04
I.4	I.04
I.4	I.04
I.4	I.04
I.4	I.04
I.4	I.04
I.5	I.05
I.7	I.07
II.4	II.04		II.4	II.5	II.6	II.14	II.15	II.16	II.17		total
II.4	II.04		6	1	1	1	1	2	2		14
II.4	II.04		0.428571					0.142857	0.142857
II.4	II.04
II.4	II.04		Den Haag x4
II.4	II.04
II.5	II.05
II.6	II.06
II.14	II.14
II.15	II.15
II.16	II.16
II.16	II.16
II.17	II.17
II.17	II.17

## Sheet: Sheet4
SHC0197	1	GI	I.1	1
SHC0413	1	GI	I.3	3
SHC0418	1	GI	I.4	4
SHC0564	1	GI	I.4	4
SHC0609	1	GI	I.4	4
SHC0611	1	GI	I.4	4
SHC0324	1	GI	I.7	7
SHC0264	2	GII	II.4	4
SHC0293	2	GII	II.4	4
SHC0383	2	GII	II.4/2006b	4
SHC0455	2	GII	II.4/2006b	4
SHC0459	2	GII	II.4/2006b	4
SHC0538	2	GII	II.4/2006b	4
SHC0414	2	GII	II.5	5
SVG0779	2	GII	II.6	6
SHC0622	2	GII	II.14	14
SHC0547	2	GII	II.15	15
SHC0263	2	GII	II.16	16
SVG1197	2	GII	II.16	16
SHC0206	2	GII	II.17	17
SVG0908	2	GII	II.17	17
SHC0239	2	GII			PCR -negative
SHC0256	2	GII			PCR -negative
SHC0268	2	GII			PCR -negative
SHC0282	2	GII			Bad sequence
SHC0311	2	GII			PCR -negative
SHC0353	2	GII			PCR -negative
SHC0361	2	GII			Bad sequence
SHC0418	2	GII			Could not assign
SHC0607	2	GII			Could not assign
SVG2288	1	GI	I.4	4
SVG2588	1	GI	I.4	4
SVG2800	1	GI	I.4	4
SVG1423	1	GI	I.5	5
SVG1357	1	GI			Bad sequence
SVG1193	2	GII			Bad sequence
SVG1974	2	GII			Bad sequence
SVG2178	2	GII			PCR -negative
SVG2849	2	GII			PCR -negative
SVG2892	2	GII			Bad sequence
SVG3273	2	GII			Bad sequence
